# Supplementary material for: Development of biomarker signatures associated with anoikis to predict prognosis in patients with esophageal cancer: An observational study
Source: Medicine (Baltimore). 2024 Oct 4;103(40):e39745. doi: 10.1097/MD.0000000000039745 (PMC11460930; doi:10.1097/MD.0000000000039745)
Supplement: Supplementary file 1 [file medi-103-e39745-s001.txt]

BRMS1
PTK2
NTRK2
BCL2L11
SRC
CEACAM6
CAV1
AKT1
ITGB1
EGFR
CASP8
BCL2
CEACAM5
STAT3
PTRH2
SIK1
MAPK1
TLE1
CTNNB1
DAPK2
TP53
BMF
ZNF304
ITGA5
MCL1
CASP3
CDH1
BAD
MAPK3
PAK1
ITGAV
FN1
PIK3CA
PTGS2
BCL2L1
BAX
BCAR1
ERBB2
PTEN
ANGPTL4
CYCS
BRAF
YAP1
ITGA2
ANXA5
BIRC5
TIMP1
ATF4
BDNF
CSPG4
BSG
AKT2
MTOR
IGF1R
MAPK8
IGF1
ANKRD13C
ITGA6
ILK
PDK4
CFLAR
RHOA
HIF1A
DAP3
STK11
ITGA3
PTK2B
CCND1
CTTN
CALR
CDCP1
MYBBP1A
PLAUR
SKP2
TLE5
HGF
EGF
PIK3CG
ITGB4
DAPK1
MIR145
PIK3R1
CHEK2
MAP2K1
E2F1
CXCL12
LGALS3
BAK1
FBXW7-AS1
PIK3R3
ABHD4
CD44
ITGA4
FADD
PHLDA2
TGFB1
HMCN1
MMP2
CEBPB
CEMIP
CDKN3
CBL
CASP9
SFN
MTDH
PRKCA
TNFRSF10B
CXCL8
MIR200C
CDKN2A
CPT1A
PIK3CB
CLDN1
MIR204
MIR26A1
AR
CDKN1A
CDKN1B
KLF12
NTRK1
PDGFRB
MYC
PLAU
SMAD4
PLK1
MUC1
LGALS1
PYCARD
SESN2
ITGB3
KRAS
BID
THBS1
HRAS
CDK11B
CDK11A
XIAP
PPARG
IL6
MYH9
CCR7
MSLN
RAC1
GRHL2
BIRC3
RHOG
CCAR2
NQO1
MMP13
FAS
MTA1
MYO5A
EDA2R
CCN6
MMP9
ABL1
MAPK11
SOD2
PTHLH
PDGFB
GLI2
RIPK1
EZH2
NOTCH1
CXCR4
HMGA1
SIK2
TNFSF10
ANGPTL2
NTF3
S100A4
ETV4
MIR21
MIR124-1
HTRA1
LATS1
CEACAM3
EIF2AK3
LAMC2
LAMB3
LAMA3
CDH2
CSNK2A1
EDIL3
ZEB2
TLN1
EPHA2
SIRT3
OLFM3
CLU
SPINK1
CPEB2
NAT1
TSG101
MIR200A
MIR6744
SERPINA1
AKT3
RELA
MAPK14
RPS6KA1
TNFRSF1A
FASLG
AFP
ITGA8
PBK
SATB1
CD63
EEF1A1
NOX4
LTB4R2
MAVS
HRC
MET
CCN2
RHOB
PPP1R13B
PLG
RAF1
PARP1
MAPK10
PRKCQ
RB1
BRCA2
HAVCR2
SP1
VTN
DOCK1
PDCD4
INHBB
PRPF4B
RANBP9
SESN1
SESN3
ZBTB7A
CD24
MIR141
ELANE
IDH1
KDR
MDM2
NFE2L2
ZEB1
KL
CRYAB
PRKCI
FGF2
HK2
LTF
EPHB6
IQGAP1
MGAT5
SDCBP
ABHD2
SPIB
TRIM31
MIR1827
PDGFRA
TLR3
NRAS
PLAT
ROCK1
VEGFA
CASP10
PAK4
IL1RAP
PIN1
YWHAZ
TWIST1
UBE2C
BMP6
ELK1
BNIP3L
KDM3A
BNIP3
PRDX4
LMO3
ZNF32
MIR200B
MIR525
MIR363
TUBB3
HSP90B1
PTPN11
SLC2A1
HMOX1
PRKACA
PAK3
CD36
PIK3R2
PPP2CA
CASP6
PAK2
CDH3
PTK6
LPAR1
LRP1
TCF7L2
TGFBR3
EEF2K
GLO1
RBL2
SIRPA
CEACAM1
GDF2
TRAF2
ADCY10
IL17A
VPS37A
TNFRSF12A
APOBEC3G
BAG1
COL13A1
MNX1
RAD9A
IFI27
MEGF11
ITPRIP
BCL2L15
NOTCH3
PTPN1
GLUD1
SIRT1
FASN
RPS6KB1
TPM1
PPP2R1A
COL4A2
CTNND1
CD151
MMP11
SEMA7A
PPP2R2A
ARHGEF7
CCN1
BST2
PPP2R5A
PPP2R2D
CCDC178
MIR10A
MIR30B
MIR30C1
SHC1
BUB1
CDC25C
CDK1
BUB3
ITGB5
SETD2
FER
SLCO1B3
TP73
MAD2L1
DLG1
PDCD6IP
BCL2L2
TDGF1
EDAR
SH3GLB1
SCRIB
DYNLL2
SNAI2
BAG4
TSC2
F10
F3
ADAMTSL1
SERPINB1
MIR181A1
MAP3K1
CTBP1
MAP3K7
CEACAM4
PRKD1
PXN
MALAT1
GSTP1
PRDX1
SERPINE1
FOXO3
CRABP2
ACTG1
ARHGDIA
EZR
SLC39A6
BIN1
TIAM1
PDPK1
SMAD7
NTRK3
RHOC
CASP2
IKBKG
TFDP1
CRYBA1
TNC
IRF6
HOTAIR
GNE
XAF1
SFRP1
MAP2K2
CSK
PIK3C2B
ENDOG
RACK1
TAGLN
FOXC2
ARHGDIB
FBLIM1
CCDC80
LDHA
ANXA2
BLNK
SPP1
SMARCE1
QSOX1
RBFOX2
RPS6KA3
CDC42
JUP
MAOA
PIP5K1C
ATF2
NKX2-1
NDRG1
OCLN
ID2
CEACAM8
PITPNC1
AFAP1L1
INSR
HSPB1
NGF
GSK3B
PCNA
KRT14
SPHK1
TP63
CTNNA1
EHMT2
SIRT6
FOXA1
OGT
RAC3
ACP1
STK38
MUC4
RHOQ
SRSF3
GKN1
ONECUT1
S100A7
MIR107
MIR630
DNMT1
LCK
MERTK
UCHL1
CDK2
MMP3
ACTB
BRCA1
NOS2
SLC2A2
USP9X
FYN
HSPA1A
ROR1
HTRA2
SKI
C5AR1
CLDN18
LATS2
PRDM1
SNAI1
SPTA1
TJP1
TPP2
XRCC5
THY1
DOK2
SERPINB5
CDX2
CENPF
IKZF3
S100A11
SNCG
SRPX2
USP11
ELAVL1
HOXA10
LGALS8
SLPI
CLIC4
HTRA3
EFHD2
IRX1
CXCL14
KIF18A
ZG16B
SBSN
MIR223
MIR99A
MIR503
MIR451A
MIR7-1
SNORA80E
BMI1
KIF14
NKX3-1
PECAM1
GZMB
ABHD4 
AFAP1L1 
AKT1 
AKT2 
ANGPTL4 
BAX 
BCAR1 
BCL2 
BCL2L11 
BIRC3 
BMF 
BRAF 
BRCA2 
BSG 
CALR 
CASP2 
CASP3 
CASP8 
CAV1 
CCAR2 
CD63 
CDCP1 
CDH1 
CDH2 
CDKN2A 
CEACAM6 
CEBPB 
CHUK 
CLDN1 
CLU 
CMA1 
COPS5 
CSNK2A1 
CSPG4 
CTNND1 
CTTN 
CXCL12 
DAP3 
DAPK1 
DLG1 
EDA2R 
EEF1A1 
EEF2K 
EGFR 
EIF2AK3 
ERBB4 
FER 
FGF2 
FN1 
HGF 
HK2 
HMCN1 
HMGA1 
HOXA10 
HTRA1 
IGF1R 
IKZF3 
ITGA2 
ITGA3 
ITGA4 
ITGA5 
ITGA6 
ITGA8 
ITGAV 
ITGB1 
KDR 
KL 
KRAS 
LGALS1 
LRP1 
LTB4R2 
MAPK1 
MAPK3 
MAVS 
MCL1 
MDM2 
MET 
MGAT5 
MIR200C 
MMP11 
MMP13 
MMP2 
MTA1 
MTOR 
MYBBP1A 
NRP1 
NTF3 
NTRK2 
OLFM3 
PAK1 
PAK4 
PECAM1 
PIK3CA 
PIK3CG 
PLK1 
PRKCA 
PRKD1 
PTEN 
PTHLH 
PTK2 
PTK2B 
PTK6 
PTPN11 
PTRH2 
RAD9A 
RHOA 
RHOC 
RIPK1 
ROCK1 
S100A4 
SCRIB 
SH3GLB1 
SIK1 
SIRPA 
SIRT3 
SKP2 
SLCO1B3 
SMAD4 
SNAI2 
SRC 
STAT3 
STK11 
TAGLN 
TGFB1 
THBS1 
TIMP1 
TP53 
TPM1 
UCHL1 
USP9X 
WISP3 
WNT2 
XIAP 
YWHAZ 
BMF 
DAPK2 
E2F1 
STK11 
TFDP1 
